# Supplementary material for: Autoreactivity against Denatured Type III Collagen Is Significantly Decreased in Serum from Patients with Cancer Compared to Healthy Controls
Source: Int J Mol Sci. 2023 Apr 11;24(8):7067. doi: 10.3390/ijms24087067 (PMC10139183; doi:10.3390/ijms24087067)
Supplement: Supplementary file 1 [file ijms-24-07067-s001.zip]

Archive with 1 entries (1 files):
- ijms-2290463-supplementary.pdf
